# Supplementary material for: Comparison of the terrestrial cyanobacterium Leptolyngbya sp. NIES-2104 and the freshwater Leptolyngbya boryana PCC 6306 genomes
Source: DNA Res. 2015 Oct 21;22(6):403–12. doi: 10.1093/dnares/dsv022 (PMC4675709; doi:10.1093/dnares/dsv022)
Supplement: Supplementary Data [file supp_dsv022_dsv022supp_table1.xls]

## Sheet: Supplementary Table S1
Supplementary Table S1. Similarities (%) of 16S rDNA sequences among strains that are included in Clade A from Figure 1
		1	2	3	4	5	6	7	8	9	10	11	12	13	14	15	16	17	18	19	20	21	22	23	24	25	26	27	28
1	Leptolyngbya sp. SEV5-1-C5 (AY239594)	-
2	Leptolyngbya sp. SEV5-3-C28 (AY239595)	99.21	-
3	Leptolyngbya sp. SEV5-3-C19 (AY239593)	99.6	99.01	-
4	Leptolyngbya sp. SEV5-3-C2 (AY239592)	99.21	98.61	99.6	-
5	Leptolyngbya sp. SEV4-3-C1 (AY239596)	97.32	96.73	97.72	97.32	-
6	Leptolyngbya sp. SEV4-3-C2 (AY239597)	97.13	96.53	97.52	97.13	99.8	-
7	Leptolyngbya sp. NIES-2104	96.04	95.44	96.43	96.04	96.73	96.53	-
8	Leptolyngbya crispata SEV4-3-C6 (AY239598)	95.74	95.34	96.13	96.13	95.84	95.84	95.34	-
9	Leptolyngbya crispata SEV1-1-C1 (AY239599)	95.74	95.34	95.94	95.94	95.74	95.54	95.34	99.01	-
10	Plectolyngbya hodgsonii ANT.LPR2.2 (AY493583)	94.65	94.25	95.04	94.85	96.23	96.04	95.34	95.94	95.84	-
11	Plectolyngbya hodgsonii ANT.LG2.1 (AY493615)	94.45	94.05	94.85	94.65	95.94	95.74	95.34	95.64	95.54	99.7	-
12	Uncultured cyanobacterium clone FQSS125 (EF522345)	94.06	93.66	94.46	94.26	94.75	94.55	95.25	95.45	95.15	95.94	95.94	-
13	Uncultured cyanobacterium clone FQSS129 (EF522349)	94.07	93.67	94.46	94.26	94.56	94.36	94.86	95.45	95.15	96.14	95.94	98.02	-
14	Uncultured cyanobacterium clone FQSS031 (EF522251)	93.97	93.57	94.36	94.16	94.46	94.26	94.76	95.35	95.05	96.04	95.85	97.92	99.51	-
15	Leptolyngbya sp. CENA532 (KF246498)	94.65	94.05	95.04	94.65	95.44	95.24	94.65	93.46	93.06	93.76	93.66	93.27	92.58	92.48	-
16	Leptolyngbya sp. Ni6-C2 (AB275353)	95.24	94.65	95.64	95.44	96.13	95.94	94.85	95.84	95.64	95.14	94.85	94.46	94.07	93.97	95.24	-
17	Leptolyngbya corticola CCALA 085 (EF429300)	95.14	94.55	95.54	95.34	96.13	95.94	94.85	95.84	95.54	95.04	94.75	94.55	94.16	94.07	95.34	98.41	-
18	Leptolyngbya sp. CENA540 (KF246504)	95.74	95.14	96.13	95.74	96.73	96.53	95.64	96.33	96.13	95.54	95.24	95.05	94.66	94.56	95.94	98.81	99.01	-
19	Leptolyngbya sp. CENA542 (KF246505)	95.84	95.24	96.23	95.84	96.83	96.63	95.74	96.43	96.23	95.64	95.34	95.15	94.76	94.66	96.04	98.91	99.11	99.9	-
20	Leptolyngbya angustata UTCC 473 (AF218372)	95.84	95.14	96.13	95.74	96.73	96.63	95.64	96.43	96.23	95.54	95.24	95.05	94.66	94.56	95.94	98.81	98.91	99.7	99.8	-
21	Leptolyngbya foveolarum Komarek 1964/112 (X84808)	95.84	95.24	96.23	96.04	96.63	96.43	95.54	96.63	96.43	95.44	95.14	95.05	94.76	94.66	95.84	98.91	99.11	99.7	99.8	99.6	-
22	Leptolyngbya boryana IAM M-101 (AB245143)	95.74	95.14	96.13	95.94	96.73	96.53	95.64	96.53	96.33	95.54	95.24	95.05	94.66	94.56	95.94	99.01	99.21	99.8	99.9	99.7	99.9	-
23	Leptolyngbya sp. PCC 73110 (X84810)	95.25	94.65	95.64	95.45	96.24	96.04	95.25	96.04	95.84	95.05	94.75	94.56	94.17	94.07	95.54	98.51	98.71	99.31	99.41	99.21	99.41	99.5	-
24	Leptolyngbya tenerrima UTCC 77 (EF429288)	95.54	94.95	95.94	95.74	96.53	96.33	95.44	96.33	96.13	95.34	95.04	94.85	94.46	94.36	95.74	98.81	99.01	99.6	99.7	99.5	99.7	99.8	99.31	-
25	Leptolyngbya boryana PCC 6306 (EF429290)	95.44	94.85	95.84	95.64	96.43	96.23	95.34	96.23	96.04	95.24	94.95	94.75	94.36	94.26	95.64	98.71	98.91	99.5	99.6	99.41	99.6	99.7	99.21	99.9	-
26	Leptolyngbya boryana UTEX B 487 (EF429293)	95.34	94.75	95.74	95.54	96.33	96.13	95.24	96.13	95.94	95.14	94.85	94.65	94.26	94.16	95.54	98.61	98.81	99.41	99.5	99.31	99.5	99.6	99.11	99.8	99.8	-
27	Leptolyngbya cf. Albertano-Kovacik green Es Yyy1800 (KC463189)	91.77	91.18	92.17	92.07	93.56	93.36	92.47	92.86	92.67	93.16	93.06	92.18	91.59	91.49	92.77	93.26	93.56	93.95	94.05	93.95	94.05	94.05	93.56	93.86	93.76	93.66	-
28	Leptolyngbya Albertano-Kovacik green EcFYyy 00 (KC463200)	92.67	92.28	93.07	92.97	92.77	92.57	91.88	93.27	92.97	93.66	93.56	93.08	92.59	92.49	92.48	93.76	93.76	94.16	94.26	94.16	94.26	94.26	93.77	94.06	93.96	93.86	95.74	-
The same region that was used for phylogenetic analysis (Fig. 1) was compared.
